# Supplementary material for: Anti-Inflammatory Activity of Four Triterpenoids Isolated from Poriae Cutis
Source: Foods. 2021 Dec 20;10(12):3155. doi: 10.3390/foods10123155 (PMC8700795; doi:10.3390/foods10123155)
Supplement: Supplementary file 1 [file foods-10-03155-s001.zip]

Archive with 1 entries (1 files):
- foods-1466945-supplementary.pdf
